# Supplementary material for: A Novel Cosegregating DCTN1 Splice Site Variant in a Family with Bipolar Disorder May Hold the Key to Understanding the Etiology
Source: Genes (Basel). 2020 Apr 18;11(4):446. doi: 10.3390/genes11040446 (PMC7231292; doi:10.3390/genes11040446)
Supplement: Supplementary file 1 [file genes-11-00446-s001.zip]

Archive with 17 entries (16 files):
- S1_variant_calls.xlsx
- S2_Sanger_reads/
- S2_Sanger_reads/#1_BDIII_F.ab1
- S2_Sanger_reads/#1_BDIII_R.ab1
- S2_Sanger_reads/#2_RC_F.ab1
- S2_Sanger_reads/#2_RC_R.ab1
- S2_Sanger_reads/#3_BDI_F.ab1
- S2_Sanger_reads/#3_BDI_R.ab1
- S2_Sanger_reads/#4_BDI_F.ab1
- S2_Sanger_reads/#4_BDI_R.ab1
- S2_Sanger_reads/#5_RC_F.ab1
- S2_Sanger_reads/#5_RC_R.ab1
- S2_Sanger_reads/#6_RC-R.ab1
- S2_Sanger_reads/#6_RC_F.ab1
- S2_Sanger_reads/#7_RC_F.ab1
- S2_Sanger_reads/#7_RC_R.ab1
- S2_Sanger_reads/Sanger alignment.pdf
